# Supplementary material for: Ossifying Fibromyxoid Tumor of Soft Parts in the Head and Neck: A Systematic Review Addressing Surgical Management and Adjuvant Therapies
Source: Cancers (Basel). 2025 Apr 29;17(9):1508. doi: 10.3390/cancers17091508 (PMC12070831; doi:10.3390/cancers17091508)
Supplement: Supplementary file 1 [file cancers-17-01508-s001.zip]

Archive with 1 entries (1 files):
- cancers-3550143-supplementary.pdf
